# Supplementary material for: The Cross-Talk between Myeloid and Mesenchymal Stem Cells of Human Bone Marrow Represents a Biomarker of Aging That Regulates Immune Response and Bone Reabsorption
Source: Cells. 2021 Dec 21;11(1):1. doi: 10.3390/cells11010001 (PMC8750773; doi:10.3390/cells11010001)
Supplement: Supplementary file 1 [file cells-11-00001-s001.zip]

Archive with 1 entries (1 files):
- cells-1517218-supplementary.pdf
